# Supplementary material for: Oxygen Defects Containing TiN Films for the Hydrogen Evolution Reaction: A Robust Thin-Film Electrocatalyst with Outstanding Performance
Source: Nanomaterials (Basel). 2024 Apr 27;14(9):770. doi: 10.3390/nano14090770 (PMC11085547; doi:10.3390/nano14090770)
Supplement: Supplementary file 1 [file nanomaterials-14-00770-s001.zip]

Archive with 1 entries (1 files):
- nanomaterials-2960400-supplementary.pdf
